# Supplementary material for: Proteomic Re-Structuring in the Salt-Sensitive Rice Genotype Comparable to Its Salt-Tolerant Counterpart Mediated by an ACC Deaminase-Producing Endophytic Bacteria under Salt Stress
Source: J Microbiol Biotechnol. 2025 Jun 12;35:e2412074. doi: 10.4014/jmb.2412.12074 (PMC12197820; doi:10.4014/jmb.2412.12074)
Supplement: Supplementary file 1 [file jmb-35-e2412074-supple.xlsx]

## Sheet: Sheet1
List of significant differentially abundant proteins among treatment comparisons
IR-SS-NI/IR-NS-NI								FL-SS-NI/FL-NS-NI								FL-SS-NI/IR-SS-NI								IR-SS-IN/IR-SS-NI								FL-SS-IN/FL-SS-NI								FL-SS-IN/IR-SS-IN
T1 and T5								T2 and T6								T5 and T6								T5 and T7								T6 and T8								T7 and T8
Up-regulation			Down-regulation					Up-regulation			Down-regulation					Up-regulation			Down-regulation					Up-regulation			Down-regulation					Up-regulation			Down-regulation					Up-regulation			Down-regulation
Accessions	Fold Change	p-value	Accessions	Fold Change	p-value			Accessions	Fold Change	p-value	Accessions	Fold Change	p-value			Accessions	Fold Change	p-value	Accessions	Fold Change	p-value			Accessions	Fold Change	p-value	Accessions	Fold Change	p-value			Accessions	Fold Change	p-value	Accessions	Fold Change	p-value			Accessions	Fold Change	p-value	Accessions	Fold Change	p-value
B8BIM0|B8BIM0_ORYSI	1.65715	0.0110391	A2WWR4|A2WWR4_ORYSI	0.525543	0.0322292			A2Y205|RBS1_ORYSI	1.71637	0.0206105	A2YQL4|SCRK2_ORYSI	0.590412	0.0218968			A2ZMQ9|A2ZMQ9_ORYSI	1.5952	0.0166713	A2Y7L1|A2Y7L1_ORYSI	0.563183	0.0467757			A2YWR6|A2YWR6_ORYSI	1.55856	0.0124731	A2YIW7|TRXH_ORYSI	0.601836	0.0149873			A2XZ01|A2XZ01_ORYSI	2.80341	0.0483493	A2Y205|RBS1_ORYSI	0.639912	0.0357916			A2ZMQ9|A2ZMQ9_ORYSI	1.56907	0.0430579	P0C456|RK33_ORYSI	0.500977	0.00265138
B8AYR2|B8AYR2_ORYSI	1.58922	0.00972351	A2XZ01|A2XZ01_ORYSI	0.185329	0.00128389			P0C2Y9|ATPF_ORYSI	2.01818	0.049129	A2WWR4|A2WWR4_ORYSI	0.53124	0.00916994			A2WVT8|A2WVT8_ORYSI	1.61499	0.0214341	A2YC62|A2YC62_ORYSI	0.540151	0.010396			A2XZ01|A2XZ01_ORYSI	3.44764	0.00765414	A2Z9L8|A2Z9L8_ORYSI	0.654256	0.00605806			B8BFV2|B8BFV2_ORYSI	1.66278	0.0442923	P0C2Y9|ATPF_ORYSI	0.656896	0.0497663			A2WTW6|A2WTW6_ORYSI	1.51632	0.0222964	A2XBF5|A2XBF5_ORYSI	0.57095	0.0216425
A2X9N1|A2X9N1_ORYSI	4.84672	0.0131109	A2Z620|A2Z620_ORYSI	0.259529	0.0223183			B8BNI2|B8BNI2_ORYSI	1.53672	0.0141	A2Y3Z4|A2Y3Z4_ORYSI	0.61647	0.00690486			B8B7P6|B8B7P6_ORYSI	1.75003	0.0180201	A2YS08|A2YS08_ORYSI	0.642531	0.0334187			A2XHR1|A2XHR1_ORYSI	2.63593	0.00558809	A2XIK9|CHLI_ORYSI	0.651086	0.0180283			A2Y3Z4|A2Y3Z4_ORYSI	1.62845	0.0342383	A2XTG9|A2XTG9_ORYSI	0.637464	0.0374424			A2YJC1|A2YJC1_ORYSI	2.62572	0.0336702	A2WPB5|A2WPB5_ORYSI	0.424346	0.0129836
P0C493|RR8_ORYSI	1.51099	0.0399804	A2XHR1|A2XHR1_ORYSI	0.217587	0.000189504			A2X9N1|A2X9N1_ORYSI	7.44539	0.0155131	A2WXB2|F16P2_ORYSI	0.618257	0.00795804			A2WWV4|A2WWV4_ORYSI	2.21385	0.00363603	B8ATR3|B8ATR3_ORYSI	0.617664	0.0398497			A2ZAT0|NLTP2_ORYSI	1.92323	0.00402512	A2Z5D5|A2Z5D5_ORYSI	0.603586	0.0222548			A2XHR1|A2XHR1_ORYSI	3.55822	0.00833774	A2XBF5|A2XBF5_ORYSI	0.572138	0.0018577			A2YRE2|A2YRE2_ORYSI	1.55205	0.0483783	B8ATR3|B8ATR3_ORYSI	0.530302	0.00315436
A2XB21|A2XB21_ORYSI	1.862	0.0277126	A2X0V4|A2X0V4_ORYSI	0.622599	0.0326898			A2XBV9|A2XBV9_ORYSI	1.63492	0.0317298	A2XN63|A2XN63_ORYSI	0.638787	0.026227			B8AB01|B8AB01_ORYSI	1.88855	0.00501425	B8AN25|B8AN25_ORYSI	0.570136	0.0348232			A2WPB5|A2WPB5_ORYSI	1.67815	0.00456605	A2YZA3|A2YZA3_ORYSI	0.504501	0.00260641			A2WTW6|A2WTW6_ORYSI	2.13808	0.00868327	A2X753|A2X753_ORYSI	0.655509	0.0167331			A2ZN20|A2ZN20_ORYSI	1.80097	0.0050864	B8AU70|B8AU70_ORYSI	0.587622	0.0366438
A2X753|A2X753_ORYSI	1.53331	0.00625724	A2WWV4|A2WWV4_ORYSI	0.405155	0.0333303			A2XG06|A2XG06_ORYSI	1.53295	0.00304744	A2XZ01|A2XZ01_ORYSI	0.1877	0.0400036			P0C316|CYB6_ORYSI	1.6314	0.00458731	B8B6B4|B8B6B4_ORYSI	0.599384	0.0379773			A2X1H8|A2X1H8_ORYSI	1.778	0.00017747	B8AJE7|B8AJE7_ORYSI	0.628799	0.0281516			A2X2T0|A2X2T0_ORYSI	2.22076	0.0468104	B8AYE1|B8AYE1_ORYSI	0.655829	0.0384523			A2YSQ3|A2YSQ3_ORYSI	2.40576	0.0303588	A2ZM43|A2ZM43_ORYSI	0.53919	0.0085207
B8AU70|B8AU70_ORYSI	1.5805	0.0227815	A2XDL4|A2XDL4_ORYSI	0.51802	0.0364964			B8BAB3|B8BAB3_ORYSI	1.50908	0.0223128	A2X1B6|A2X1B6_ORYSI	0.327104	0.0296321			A2XGG9|A2XGG9_ORYSI	3.01897	0.0487868	A2XAQ0|A2XAQ0_ORYSI	0.540329	0.0339915			P0C487|RR4_ORYSI	2.25387	0.0203877	A2WTC5|A2WTC5_ORYSI	0.619771	0.00571841			A2YIM5|A2YIM5_ORYSI	2.08527	0.0329426	A2ZDX4|DH16D_ORYSI	0.472996	0.01146			B8BIC2|B8BIC2_ORYSI	2.11944	0.00671272	B8ACM2|B8ACM2_ORYSI	0.558579	0.0240154
A2WJU9|A2WJU9_ORYSI	1.9102	0.0349206	B8B833|B8B833_ORYSI	0.591094	0.0104967			B8B7P6|B8B7P6_ORYSI	1.91824	0.0151613	A2WTW6|A2WTW6_ORYSI	0.547395	0.00356377			B8A7N8|B8A7N8_ORYSI	1.59085	0.0260285	B8ACM2|B8ACM2_ORYSI	0.457276	0.0110391			A2ZDH6|A2ZDH6_ORYSI	1.72357	0.00364852	Q5UJF9|Q5UJF9_ORYSI	0.528365	0.00905254			A2WL83|A2WL83_ORYSI	2.79378	0.0303631	P0C484|RR3_ORYSI	0.40682	0.0251332			A2YD58|A2YD58_ORYSI	2.85186	0.0454526	P0C487|RR4_ORYSI	0.311839	0.0175881
B8A8X3|B8A8X3_ORYSI	3.9336	0.0186745	B8AF20|B8AF20_ORYSI	0.655903	0.00310171			A2XBF5|A2XBF5_ORYSI	2.18025	0.0129387	A2XNC0|A2XNC0_ORYSI	0.658173	0.00152444			A2Z469|A2Z469_ORYSI	1.71681	0.0175354	A2YMB7|A2YMB7_ORYSI	0.427937	0.00107116			A2XFL8|A2XFL8_ORYSI	1.98545	0.0383479	A2WXB2|F16P2_ORYSI	0.534556	0.0476637			A2XC62|A2XC62_ORYSI	2.28042	0.0158052	B8ACS2|B8ACS2_ORYSI	0.424689	0.0107068			B8B1T1|B8B1T1_ORYSI	1.75294	0.0140054	A2YMB7|A2YMB7_ORYSI	0.445018	0.0091121
B8AKM4|B8AKM4_ORYSI	1.56254	0.0281574	A2Z764|A2Z764_ORYSI	0.436868	0.0476757			B8A8X3|B8A8X3_ORYSI	4.8235	0.0271979	A2XHR1|A2XHR1_ORYSI	0.227975	0.0106871			A2XDB9|A2XDB9_ORYSI	1.83507	0.0346015	B8B5T6|B8B5T6_ORYSI	0.344824	0.0266574			A2YU91|A2YU91_ORYSI	1.65111	0.0282324	B8ACJ6|B8ACJ6_ORYSI	0.619915	0.00607695			A2XNC0|A2XNC0_ORYSI	1.60868	0.049494	B8B2X2|B8B2X2_ORYSI	0.646711	0.0201197			A2Y1J1|A2Y1J1_ORYSI	2.14009	0.0128344	B8B117|B8B117_ORYSI	0.531483	0.012512
A2X724|A2X724_ORYSI	1.54042	0.00772744	A2ZDH6|A2ZDH6_ORYSI	0.458781	0.0295945			A2XP52|A2XP52_ORYSI	1.51118	0.0231599	B8APG3|B8APG3_ORYSI	0.566596	0.00517337			A2YIJ5|A2YIJ5_ORYSI	1.74998	0.0309559	B8AQH5|B8AQH5_ORYSI	0.368154	0.046658			A2Z3I8|A2Z3I8_ORYSI	1.8875	0.0128446	A2YCH0|A2YCH0_ORYSI	0.472983	0.0187627			A2YA91|A2YA91_ORYSI	1.83784	0.00822603	B8BND6|B8BND6_ORYSI	0.406442	0.0128692			B8AEK0|B8AEK0_ORYSI	2.07155	0.0373939	B8ACS2|B8ACS2_ORYSI	0.607706	0.00836877
A2Y4G9|U603_ORYSI	1.5733	0.00657199	A2YRE2|A2YRE2_ORYSI	0.402771	0.0170402			A2YY54|A2YY54_ORYSI	1.96851	0.00409194	B8BN22|B8BN22_ORYSI	0.428812	0.0388852			B8AKZ0|B8AKZ0_ORYSI	2.80544	0.0158024	B8AP73|B8AP73_ORYSI	0.490926	0.0358392			A2XA20|A2XA20_ORYSI	2.03199	0.0128067	A2XFL2|A2XFL2_ORYSI	0.561583	0.00779317			A2YSQ3|A2YSQ3_ORYSI	1.82612	0.0272321						A2XLW7|A2XLW7_ORYSI	1.68328	0.00628181	A2WTG9|A2WTG9_ORYSI	0.492944	0.0495591
A2ZIK9|A2ZIK9_ORYSI	2.10585	0.0197334	B8AM24|B8AM24_ORYSI	0.649019	0.0433264			B8ADR9|B8ADR9_ORYSI	1.74643	0.0399385	A2YU91|A2YU91_ORYSI	0.527929	0.0420041			A2YUU5|A2YUU5_ORYSI	3.07935	0.0308941	B8B1V3|B8B1V3_ORYSI	0.491697	0.0302621			A2XGG9|A2XGG9_ORYSI	2.349	0.021776	B8AXS2|B8AXS2_ORYSI	0.585306	0.0400894			B8B9S9|B8B9S9_ORYSI	1.51582	0.0367641						B8AM80|B8AM80_ORYSI	1.73704	0.00420406	B8AGH9|B8AGH9_ORYSI	0.625683	0.00929692
A2X854|A2X854_ORYSI	2.15619	0.0366867	A2YA91|A2YA91_ORYSI	0.440695	0.0485202			A2ZIK9|A2ZIK9_ORYSI	2.10688	0.00859287	A2Y473|A2Y473_ORYSI	0.457107	0.0167241			B8ACV4|B8ACV4_ORYSI	1.57676	0.0387061	A2XFL2|A2XFL2_ORYSI	0.330285	0.00667644			A2YA91|A2YA91_ORYSI	1.59309	0.0428738	B8B5T6|B8B5T6_ORYSI	0.466905	0.00798472			B8AMU2|B8AMU2_ORYSI	1.67304	0.0286857						A2YQ14|A2YQ14_ORYSI	3.77262	0.00466775	B8AIG0|B8AIG0_ORYSI	0.516981	0.0196777
B8BN80|B8BN80_ORYSI	1.71479	0.0318515	A2X9U8|A2X9U8_ORYSI	0.455522	0.000585129			A2X7Q5|A2X7Q5_ORYSI	1.87378	0.0141518	A2YA91|A2YA91_ORYSI	0.435201	0.0336937			A2XX95|A2XX95_ORYSI	1.79506	0.0386872	A2Z3M0|A2Z3M0_ORYSI	0.432111	0.0271593			A2YIB7|A2YIB7_ORYSI	2.08731	0.0280687	A2YGS3|A2YGS3_ORYSI	0.422875	0.00108136			A2XFL2|A2XFL2_ORYSI	1.9771	0.0017852						B8AYC1|B8AYC1_ORYSI	2.17244	0.00191366	A2XRZ0|AKR2_ORYSI	0.539366	0.0210434
B8A7X3|B8A7X3_ORYSI	1.90817	0.0370667	B8AFQ6|B8AFQ6_ORYSI	0.223492	0.0301395			B8B7B6|B8B7B6_ORYSI	1.87621	0.0316479	A2YSQ3|A2YSQ3_ORYSI	0.448996	0.00972508			B8B894|B8B894_ORYSI	2.03305	0.0096995	A2XB58|A2XB58_ORYSI	0.500742	0.030289			A2X6M5|A2X6M5_ORYSI	1.62993	0.0413654	B8AKM4|B8AKM4_ORYSI	0.515325	0.041291			B8AEK0|B8AEK0_ORYSI	1.69365	0.0272549						A2XC59|A2XC59_ORYSI	2.24101	0.0134109	B8BIM7|B8BIM7_ORYSI	0.347563	0.0435856
A2Z1P2|A2Z1P2_ORYSI	2.21806	0.00227454	B8B7A9|B8B7A9_ORYSI	0.315801	0.0302458			A2Z9L9|A2Z9L9_ORYSI	2.01751	0.0240279	A2WL83|A2WL83_ORYSI	0.488882	0.00327769			B8A8F0|B8A8F0_ORYSI	2.01348	0.0485889	A2YH08|A2YH08_ORYSI	0.6388	0.0171563			A2WPE8|A2WPE8_ORYSI	2.35092	0.0284968	B3VMC0|BADH2_ORYSI	0.582569	0.0160337			A2YQ14|A2YQ14_ORYSI	4.80002	0.00112185						B8AHL5|B8AHL5_ORYSI	2.0319	0.0420942	B8BIC8|B8BIC8_ORYSI	0.490957	0.00250169
B8AM80|B8AM80_ORYSI	1.79503	0.03495	A6N028|A6N028_ORYSI	0.455076	0.00521575			A2X7M2|A2X7M2_ORYSI	2.65892	0.00230951	B8ATA3|B8ATA3_ORYSI	0.510832	0.0247086						A2XF52|A2XF52_ORYSI	0.431072	0.0452088			A2Y053|METK1_ORYSI	3.57404	0.0316779	A2XC69|A2XC69_ORYSI	0.540846	0.0320528			A2XJ89|A2XJ89_ORYSI	2.59188	0.0230713						B8A8A3|B8A8A3_ORYSI	2.07929	0.00817414
B8AEK7|B8AEK7_ORYSI	1.91127	0.0253164	A2XHU1|A2XHU1_ORYSI	0.515298	0.00136143			B8A753|B8A753_ORYSI	1.9556	0.000334658	B8AFQ6|B8AFQ6_ORYSI	0.308404	0.0140505						A2X0H8|A2X0H8_ORYSI	0.506101	0.0306397			A2XDB9|A2XDB9_ORYSI	1.82771	0.0217581	A2WX82|A2WX82_ORYSI	0.528569	0.00205821			A2XB03|A2XB03_ORYSI	2.33569	0.0179462						A2Y7Y4|A2Y7Y4_ORYSI	2.33446	0.00342473
B8AI32|B8AI32_ORYSI	1.72839	0.0378493	B8AE20|B8AE20_ORYSI	0.532797	0.0199247			A2YXM1|A2YXM1_ORYSI	2.53418	0.0373241	A2YRE2|A2YRE2_ORYSI	0.216768	0.0137562						B8ATY0|B8ATY0_ORYSI	0.596447	0.00313702			A2WSL8|A2WSL8_ORYSI	1.55358	0.00130297	A2ZCE6|A2ZCE6_ORYSI	0.591542	0.0477856			A2X835|A2X835_ORYSI	1.53601	0.0085641						A2XB03|A2XB03_ORYSI	1.86634	0.035405
B8B0B0|B8B0B0_ORYSI	1.85711	0.0304081	B8AYI6|B8AYI6_ORYSI	0.549174	0.0184273			A2WXV8|SCRK1_ORYSI	1.63626	0.0075572	B8AQR2|B8AQR2_ORYSI	0.526167	0.0495678						B8AYG0|B8AYG0_ORYSI	0.600448	0.0365533			A2ZAB0|A2ZAB0_ORYSI	2.24166	0.00162214	B8A7X3|B8A7X3_ORYSI	0.403044	0.00333002			A2XLW7|A2XLW7_ORYSI	1.53601	0.0085641						A2Y9Y7|A2Y9Y7_ORYSI	1.78207	0.0139898
B8AKL0|B8AKL0_ORYSI	1.80261	0.0231287	A2XZF9|A2XZF9_ORYSI	0.486836	0.0473998			B8ACS2|B8ACS2_ORYSI	2.11843	0.0133613	B8ABY1|B8ABY1_ORYSI	0.614962	0.0482488						A2XYK8|A2XYK8_ORYSI	0.359234	0.0253995			A2XZF9|A2XZF9_ORYSI	1.94858	0.00220968	B8BNM6|B8BNM6_ORYSI	0.552638	0.0338962			A2Y1J1|A2Y1J1_ORYSI	3.04535	0.0279581						B8BI40|B8BI40_ORYSI	2.15269	0.0124273
A2XNF7|A2XNF7_ORYSI	4.0416	0.0095813	B8B1T1|B8B1T1_ORYSI	0.514527	0.0126331			A2XX00|A2XX00_ORYSI	1.67729	0.0455283	A2XTP3|A2XTP3_ORYSI	0.381581	0.0292165						B8AC57|B8AC57_ORYSI	0.510636	0.0279584			A2WPA9|A2WPA9_ORYSI	2.11753	6.00637e-05	B8AY06|B8AY06_ORYSI	0.626597	0.00711539			B8AQR2|B8AQR2_ORYSI	1.67737	0.048106						B8AFD4|B8AFD4_ORYSI	2.00223	0.00988357
B8B1V3|B8B1V3_ORYSI	1.97189	0.0102532	A2WXH7|A2WXH7_ORYSI	0.407563	0.0106093			A2YY32|A2YY32_ORYSI	2.03492	0.0406157	B8AK72|B8AK72_ORYSI	0.331304	0.0371372						A2WUY5|A2WUY5_ORYSI	0.52961	0.0118443			B8AGH9|B8AGH9_ORYSI	2.09663	0.0268015	B8A7C3|B8A7C3_ORYSI	0.324034	0.0402021			A2XTP3|A2XTP3_ORYSI	1.96468	0.0408135						A2WXG7|A2WXG7_ORYSI	3.25986	0.0239563
A2XYK8|A2XYK8_ORYSI	1.87224	0.0408212	A2YD15|A2YD15_ORYSI	0.547101	0.0270296			A2Z1P2|A2Z1P2_ORYSI	3.27933	0.0238466	B8B1T1|B8B1T1_ORYSI	0.523565	0.0409609						A2XT12|A2XT12_ORYSI	0.293287	0.0135794			B8AMF3|B8AMF3_ORYSI	1.89338	0.00253334	A2XIZ4|A2XIZ4_ORYSI	0.442335	0.00067999			B8AMF3|B8AMF3_ORYSI	2.31902	0.0208829
			A2YQ14|A2YQ14_ORYSI	0.423793	0.0216407			B8B4V7|B8B4V7_ORYSI	1.60713	0.0435675	B8AYG0|B8AYG0_ORYSI	0.478195	0.0449159						A2XYC2|A2XYC2_ORYSI	0.557136	0.0451133			B8A8R6|B8A8R6_ORYSI	1.5998	0.0394381	B8AM80|B8AM80_ORYSI	0.325702	0.0100772			A2XT12|A2XT12_ORYSI	2.38346	0.00933451
			B8A8R6|B8A8R6_ORYSI	0.467475	0.0272802			B8BD60|B8BD60_ORYSI	2.41735	0.0274733	B8ATH2|B8ATH2_ORYSI	0.623117	0.00382867						A2Y1J1|A2Y1J1_ORYSI	0.605167	0.00337441			B8BJ19|B8BJ19_ORYSI	1.63372	0.0432497	A2YD58|A2YD58_ORYSI	0.268724	0.0402834			A2WNR8|A2WNR8_ORYSI	1.50038	0.0135581
			A2YX88|A2YX88_ORYSI	0.499057	0.000772699			B8B879|B8B879_ORYSI	1.58404	0.0428273	P0C481|RR2_ORYSI	0.430147	0.0235114						B8AU84|ARGI1_ORYSI	0.538968	0.00387704			A2XD35|PURA_ORYSI	1.63713	0.00352306	B8ABW3|B8ABW3_ORYSI	0.49333	0.00246863			A2YLE3|A2YLE3_ORYSI	2.11783	0.0288736
			A2YUU5|A2YUU5_ORYSI	0.453235	0.0253986			A2YMB7|A2YMB7_ORYSI	3.01468	0.0379525	A2Y986|A2Y986_ORYSI	0.355927	0.00616824						B8ACZ5|B8ACZ5_ORYSI	0.275698	0.0454738			B8AHQ9|B8AHQ9_ORYSI	1.77621	0.00191205	B8AQH8|B8AQH8_ORYSI	0.482744	0.0479563			B8BFZ6|B8BFZ6_ORYSI	1.97443	0.0461327
			B8AQW5|B8AQW5_ORYSI	0.382728	0.0184479			A2YSI3|A2YSI3_ORYSI	1.61021	0.0393045	B8AP09|B8AP09_ORYSI	0.644471	0.0201248											A2XXB6|A2XXB6_ORYSI	2.50245	0.00955842	B8A6J6|B8A6J6_ORYSI	0.487226	0.0363261			A2YTW2|A2YTW2_ORYSI	2.27742	0.023723
			B8AVF0|BGL12_ORYSI	0.472964	0.0201339			A2X1V6|A2X1V6_ORYSI	1.56575	0.0358055	A2XT12|A2XT12_ORYSI	0.223097	0.00379796											A2XNE7|A2XNE7_ORYSI	1.93862	0.0022772	B8AJB1|B8AJB1_ORYSI	0.546373	0.00277482			A2XM15|A2XM15_ORYSI	2.82295	0.0152608
			A2X335|A2X335_ORYSI	0.344381	0.0150498			A2YUU5|A2YUU5_ORYSI	1.96378	0.010874	A2WXH7|A2WXH7_ORYSI	0.420255	0.0161979																			A2YY43|A2YY43_ORYSI	2.25366	0.0458116
			A2XNL2|A2XNL2_ORYSI	0.528192	0.0364284			A2XYS7|A2XYS7_ORYSI	2.41803	0.00272459	A2ZIS0|A2ZIS0_ORYSI	0.207278	0.0364172																			B8BJ46|B8BJ46_ORYSI	2.05715	0.00340533
			A2XBM1|A2XBM1_ORYSI	0.432129	0.0300542						A2XD35|PURA_ORYSI	0.529516	0.0272263
			B8B0W2|B8B0W2_ORYSI	0.548329	0.0425445						A2ZCE6|A2ZCE6_ORYSI	0.371885	0.0161376
			A2YDT7|A2YDT7_ORYSI	0.557737	0.00207032						B8AHL5|B8AHL5_ORYSI	0.536188	0.0315572
			B8AK72|B8AK72_ORYSI	0.518285	0.00770434						B8A843|B8A843_ORYSI	0.55148	0.00465689
			A2YYZ3|A2YYZ3_ORYSI	0.517885	0.0239505						B8ASU6|B8ASU6_ORYSI	0.549555	0.0499391
			B8B5W7|B8B5W7_ORYSI	0.600676	0.024885						A2ZLS4|DAPF_ORYSI	0.443456	0.0386475
			A2XD35|PURA_ORYSI	0.493466	0.00125684						A2YQ14|A2YQ14_ORYSI	0.524967	0.00399926
			B8ABY2|B8ABY2_ORYSI	0.568081	0.0161562						A2YEA5|A2YEA5_ORYSI	0.655808	0.0233683
			B8A748|B8A748_ORYSI	0.460604	0.0456565						B8AGY8|B8AGY8_ORYSI	0.49001	0.0264506
			A2X8T8|A2X8T8_ORYSI	0.525297	0.0329709						A2YTW2|A2YTW2_ORYSI	0.572691	0.00528218
			A2ZEA9|A2ZEA9_ORYSI	0.600354	0.0287497						A2Y5M6|A2Y5M6_ORYSI	0.572691	0.00528218
			A2XI59|A2XI59_ORYSI	0.333465	0.0447916						B8ABJ9|B8ABJ9_ORYSI	0.641107	0.00430287
			A2YQJ6|A2YQJ6_ORYSI	0.516362	0.0256087						A2Z3W4|A2Z3W4_ORYSI	0.451161	0.0467681
			A2Y053|METK1_ORYSI	0.141906	0.0283086						B8B8V4|B8B8V4_ORYSI	0.326883	0.00563002
			B8BHM9|B8BHM9_ORYSI	0.326569	0.00392397						B8AXF2|B8AXF2_ORYSI	0.534511	0.00422189
			B8AQE5|B8AQE5_ORYSI	0.55958	0.0443661						B8BHB8|B8BHB8_ORYSI	0.587799	0.00954786
			B8APY8|B8APY8_ORYSI	0.627385	0.00198604						B8B0W2|B8B0W2_ORYSI	0.615886	0.0327175
			B8A797|B8A797_ORYSI	0.368626	0.037523						B8ACZ5|B8ACZ5_ORYSI	0.49456	0.0192304
			A2WPE8|A2WPE8_ORYSI	0.281389	0.00778222						A2X335|A2X335_ORYSI	0.249409	0.0104067

## Sheet: Sheet2
Column1	Column2	Column3	Column4	Column5	Column6	Column7	Column8	Column9	Column10	Column11	Column12	Column13	Column14	Column15	Column16	Column17
ID	Gene Name	Species	GOTERM_BP_DIRECT	GOTERM_CC_DIRECT	GOTERM_MF_DIRECT	INTERPRO	KEGG_PATHWAY	PIR_SUPERFAMILY	SMART	UP_KW_BIOLOGICAL_PROCESS	UP_KW_CELLULAR_COMPONENT	UP_KW_DOMAIN	UP_KW_LIGAND	UP_KW_MOLECULAR_FUNCTION	UP_KW_PTM	UP_SEQ_FEATURE
B8AF20	4-hydroxy-3-methylbut-2-en-1-yl diphosphate synthase (ferredoxin), chloroplastic-like(LOC4329911)	Oryza sativa Japonica Group	GO:0009617~response to bacterium,GO:0009862~systemic acquired resistance, salicylic acid mediated signaling pathway,GO:0016114~terpenoid biosynthetic process,GO:0019288~isopentenyl diphosphate biosynthetic process, methylerythritol 4-phosphate pathway,	GO:0009507~chloroplast,GO:0009570~chloroplast stroma,	GO:0005506~iron ion binding,GO:0046429~4-hydroxy-3-methylbut-2-en-1-yl diphosphate synthase activity,GO:0051539~4 iron, 4 sulfur cluster binding,	IPR004588:4-hydroxy-3-methylbut-2-en-1-yl diphosphate synthase, bacterial-type,IPR011005:Dihydropteroate synthase-like,IPR017178:4-hydroxy-3-methylbut-2-en-1-yl diphosphate synthase, atypical,	osa00900:Terpenoid backbone biosynthesis,osa01100:Metabolic pathways,osa01110:Biosynthesis of secondary metabolites,	PIRSF037336:4-hydroxy-3-methylbut-2-en-1-yl diphosphate synthase with partially-duplicated domain,		KW-0414~Isoprene biosynthesis,	KW-0150~Chloroplast,KW-0934~Plastid,	KW-0809~Transit peptide,	KW-0004~4Fe-4S,KW-0408~Iron,KW-0411~Iron-sulfur,KW-0479~Metal-binding,	KW-0560~Oxidoreductase,		TRANSIT:Chloroplast,
A2Z764	40S ribosomal protein S17-3(LOC4348608)	Oryza sativa Japonica Group	GO:0006412~translation,	GO:0005840~ribosome,	GO:0003735~structural constituent of ribosome,	IPR001210:Ribosomal protein S17e,	osa03010:Ribosome,							KW-0687~Ribonucleoprotein,KW-0689~Ribosomal protein,		REGION:Disordered,
A2XI59	40S ribosomal protein S19-like(LOC4333148)	Oryza sativa Japonica Group	GO:0000028~ribosomal small subunit assembly,GO:0006412~translation,	GO:0005840~ribosome,GO:0022627~cytosolic small ribosomal subunit,	GO:0003723~RNA binding,GO:0003735~structural constituent of ribosome,	IPR001266:Ribosomal protein S19e,IPR018277:Ribosomal protein S19e, conserved site,	osa03010:Ribosome,		SM01413:SM01413,					KW-0687~Ribonucleoprotein,KW-0689~Ribosomal protein,
A2XI59	40S ribosomal protein S19-like(LOC4333150)	Oryza sativa Japonica Group	GO:0000028~ribosomal small subunit assembly,GO:0006412~translation,	GO:0005840~ribosome,GO:0022627~cytosolic small ribosomal subunit,	GO:0003723~RNA binding,GO:0003735~structural constituent of ribosome,	IPR001266:Ribosomal protein S19e,IPR018277:Ribosomal protein S19e, conserved site,	osa03010:Ribosome,		SM01413:SM01413,					KW-0687~Ribonucleoprotein,KW-0689~Ribosomal protein,
A2XDL4	40S ribosomal protein S3a-like(LOC4331966)	Oryza sativa Japonica Group	GO:0006412~translation,	GO:0005737~cytoplasm,GO:0005829~cytosol,GO:0005840~ribosome,GO:0022627~cytosolic small ribosomal subunit,	GO:0003735~structural constituent of ribosome,	IPR001593:Ribosomal protein S3Ae,IPR018281:Ribosomal protein S3Ae, conserved site,IPR027500:40S ribosomal protein S1/3, eukaryotes,	osa03010:Ribosome,		SM01397:SM01397,		KW-0963~Cytoplasm,			KW-0687~Ribonucleoprotein,KW-0689~Ribosomal protein,		COMPBIAS:Basic residues,REGION:Disordered,
A2XNL2	50S ribosomal protein L18, chloroplastic(OsI_14156)	Oryza sativa Indica Group	GO:0006412~translation,	GO:0005730~nucleolus,GO:0005737~cytoplasm,GO:0005840~ribosome,	GO:0003735~structural constituent of ribosome,GO:0019843~rRNA binding,	IPR004389:Ribosomal protein L18, bacterial-type,IPR005484:Ribosomal protein L18/L5,								KW-0687~Ribonucleoprotein,KW-0689~Ribosomal protein,KW-0694~RNA-binding,KW-0699~rRNA-binding,
B8B1V3	50S ribosomal protein L24, chloroplastic(LOC4341869)	Oryza sativa Japonica Group	GO:0006412~translation,GO:0032544~plastid translation,	GO:0005739~mitochondrion,GO:0005840~ribosome,GO:0009507~chloroplast,GO:0043231~intracellular membrane-bounded organelle,	GO:0003723~RNA binding,GO:0003729~mRNA binding,GO:0003735~structural constituent of ribosome,	IPR003256:Ribosomal protein L24,IPR005824:KOW,IPR005825:Ribosomal protein L24/L26, conserved site,IPR008991:Translation protein SH3-like domain,IPR014722:Ribosomal protein L2 domain 2,	osa03010:Ribosome,		SM00739:KOW,					KW-0687~Ribonucleoprotein,KW-0689~Ribosomal protein,		DOMAIN:KOW,
A2ZEA9	6-phosphogluconate dehydrogenase, decarboxylating(OsI_36123)	Oryza sativa Indica Group	GO:0006098~pentose-phosphate shunt,GO:0019521~D-gluconate metabolic process,		GO:0004616~phosphogluconate dehydrogenase (decarboxylating) activity,GO:0050661~NADP binding,	IPR006113:6-phosphogluconate dehydrogenase, decarboxylating,IPR006114:6-phosphogluconate dehydrogenase, C-terminal,IPR006115:6-phosphogluconate dehydrogenase, NADP-binding,IPR008927:6-phosphogluconate dehydrogenase, C-terminal-like,IPR013328:Dehydrogenase, multihelical,			SM01350:SM01350,				KW-0521~NADP,			DOMAIN:6-phosphogluconate dehydrogenase C-terminal,
A2XNF7	ADF-H domain-containing protein(OsI_14096)	Oryza sativa Indica Group	GO:0030042~actin filament depolymerization,	GO:0015629~actin cytoskeleton,	GO:0003779~actin binding,	IPR002108:Actin-binding, cofilin/tropomyosin type,IPR017904:ADF/Cofilin/Destrin,			SM00102:ADF,					KW-0009~Actin-binding,		DOMAIN:ADF-H,
A2XD35	Adenylosuccinate synthetase, chloroplastic(PURA)	Oryza sativa Indica Group	GO:0044208~'de novo' AMP biosynthetic process,	GO:0009507~chloroplast,	GO:0000287~magnesium ion binding,GO:0004019~adenylosuccinate synthase activity,GO:0005525~GTP binding,	IPR001114:Adenylosuccinate synthetase,IPR018220:Adenylosuccinate synthase, active site,IPR027417:P-loop containing nucleoside triphosphate hydrolase,			SM00788:Adenylsucc_synt,	KW-0658~Purine biosynthesis,	KW-0150~Chloroplast,KW-0934~Plastid,	KW-0809~Transit peptide,	KW-0342~GTP-binding,KW-0460~Magnesium,KW-0479~Metal-binding,KW-0547~Nucleotide-binding,	KW-0436~Ligase,		ACT_SITE:Proton acceptor,ACT_SITE:Proton donor,BINDING:in other chain,TRANSIT:Chloroplast,
B8BHM9	Alpha-galactosidase(OsI_34152)	Oryza sativa Indica Group	GO:0005975~carbohydrate metabolic process,		GO:0052692~raffinose alpha-galactosidase activity,	IPR000111:Glycoside hydrolase, clan GH-D,IPR002241:Glycoside hydrolase, family 27,IPR013780:Glycosyl hydrolase, family 13, all-beta,IPR013785:Aldolase-type TIM barrel,IPR017853:Glycoside hydrolase, superfamily,						KW-0732~Signal,		KW-0326~Glycosidase,KW-0378~Hydrolase,	KW-1015~Disulfide bond,	DOMAIN:Alpha galactosidase C-terminal beta sandwich,REGION:Disordered,
B8AM24	Aminotransferase class I/classII domain-containing protein(OsI_11183)	Oryza sativa Indica Group	GO:0009058~biosynthetic process,		GO:0008483~transaminase activity,GO:0030170~pyridoxal phosphate binding,	IPR004839:Aminotransferase, class I/classII,IPR015421:Pyridoxal phosphate-dependent transferase, major region, subdomain 1,IPR015422:Pyridoxal phosphate-dependent transferase, major region, subdomain 2,IPR015424:Pyridoxal phosphate-dependent transferase,IPR019942:Diaminopimelate aminotransferase, DapL, plant/Chlamydia-type,										DOMAIN:Aminotransferase class I/classII,
B8AVF0	Beta-glucosidase 12(BGLU12)	Oryza sativa Indica Group	GO:0005975~carbohydrate metabolic process,	GO:0005576~extracellular region,	GO:0008422~beta-glucosidase activity,GO:0102483~scopolin beta-glucosidase activity,	IPR001360:Glycoside hydrolase, family 1,IPR017853:Glycoside hydrolase, superfamily,					KW-0964~Secreted,	KW-0732~Signal,		KW-0326~Glycosidase,KW-0378~Hydrolase,	KW-0325~Glycoprotein,KW-1015~Disulfide bond,	ACT_SITE:Nucleophile,ACT_SITE:Proton donor,CARBOHYD:N-linked (GlcNAc...) asparagine,
A2X335	Clu domain-containing protein(OsI_06619)	Oryza sativa Indica Group	GO:0006996~organelle organization,GO:0019750~chloroplast localization,	GO:0043231~intracellular membrane-bounded organelle,	GO:0003729~mRNA binding,	IPR011990:Tetratricopeptide-like helical,IPR019734:Tetratricopeptide repeat,IPR025697:CLU domain,IPR027523:Clustered mitochondria protein,			SM00028:TPR,		KW-0963~Cytoplasm,	KW-0802~TPR repeat,				COMPBIAS:Basic and acidic residues,COMPBIAS:Polar residues,COMPBIAS:Pro residues,DOMAIN:Clu,REGION:Disordered,REPEAT:TPR,
B8B0W2	Enhancer of mRNA-decapping protein 4 WD40 repeat region domain-containing protein(OsI_22653)	Oryza sativa Indica Group	GO:0031087~deadenylation-independent decapping of nuclear-transcribed mRNA,	GO:0000932~P-body,		IPR001680:WD40 repeat,IPR015943:WD40/YVTN repeat-like-containing domain,			SM00320:WD40,		KW-0963~Cytoplasm,	KW-0677~Repeat,				COMPBIAS:Basic and acidic residues,COMPBIAS:Polar residues,COMPBIAS:Pro residues,DOMAIN:Enhancer of mRNA-decapping protein 4 WD40 repeat region,REGION:Disordered,REPEAT:WD,
B8B833	Eukaryotic translation initiation factor 5A(OsI_26733)	Oryza sativa Indica Group	GO:0045901~positive regulation of translational elongation,GO:0045905~positive regulation of translational termination,	GO:0043231~intracellular membrane-bounded organelle,	GO:0003746~translation elongation factor activity,GO:0043022~ribosome binding,	IPR001884:Translation elongation factor IF5A,IPR008991:Translation protein SH3-like domain,IPR012340:Nucleic acid-binding, OB-fold,IPR014722:Ribosomal protein L2 domain 2,IPR019769:Translation elongation factor, IF5A, hypusine site,IPR020189:Translation elongation factor, IF5A C-terminal,		PIRSF003025:translation initiation factor eIF-5A,	SM01376:SM01376,						KW-0385~Hypusine,	DOMAIN:Translation elongation factor IF5A C-terminal,
A2ZDH6	Fibronectin type III-like domain-containing protein(OsI_35838)	Oryza sativa Indica Group	GO:0045493~xylan catabolic process,		GO:0009044~xylan 1,4-beta-xylosidase activity,	IPR001764:Glycoside hydrolase, family 3, N-terminal,IPR002772:Glycoside hydrolase family 3 C-terminal domain,IPR013783:Immunoglobulin-like fold,IPR017853:Glycoside hydrolase, superfamily,IPR026891:Fibronectin type III-like domain,			SM01217:SM01217,			KW-0732~Signal,		KW-0326~Glycosidase,KW-0378~Hydrolase,		DOMAIN:Fibronectin type III-like,
B8AKL0	Glucose-6-phosphate isomerase(OsI_13718)	Oryza sativa Indica Group	GO:0006094~gluconeogenesis,GO:0006096~glycolytic process,		GO:0004347~glucose-6-phosphate isomerase activity,	IPR001672:Phosphoglucose isomerase (PGI),IPR018189:Phosphoglucose isomerase, conserved site,IPR023096:Phosphoglucose isomerase, C-terminal,				KW-0324~Glycolysis,				KW-0413~Isomerase,
B8B0B0	Glucose-6-phosphate isomerase(OsI_22416)	Oryza sativa Indica Group	GO:0006094~gluconeogenesis,GO:0006096~glycolytic process,		GO:0004347~glucose-6-phosphate isomerase activity,	IPR001672:Phosphoglucose isomerase (PGI),IPR018189:Phosphoglucose isomerase, conserved site,IPR023096:Phosphoglucose isomerase, C-terminal,				KW-0324~Glycolysis,				KW-0413~Isomerase,
A2XYK8	MPN domain-containing protein(OsI_17784)	Oryza sativa Indica Group		GO:0005838~proteasome regulatory particle,	GO:0008237~metallopeptidase activity,GO:0070122~isopeptidase activity,	IPR000555:JAB1/Mov34/MPN/PAD-1,IPR024969:Rpn11/EIF3F C-terminal domain,			SM00232:JAB_MPN,		KW-0647~Proteasome,					DOMAIN:MPN,
B8A8R6	Malic enzyme(OsI_03572)	Oryza sativa Indica Group	GO:0006108~malate metabolic process,		GO:0004471~malate dehydrogenase (decarboxylating) (NAD+) activity,GO:0046872~metal ion binding,GO:0051287~NAD binding,	IPR001891:Malic oxidoreductase,IPR012301:Malic enzyme, N-terminal,IPR012302:Malic enzyme, NAD-binding,IPR015884:Malic enzyme, conserved site,		PIRSF000106:malic enzyme,	SM00919:SM00919,SM01274:SM01274,			KW-0809~Transit peptide,		KW-0560~Oxidoreductase,		ACT_SITE:Proton acceptor,ACT_SITE:Proton donor,DOMAIN:Malic enzyme N-terminal,DOMAIN:Malic enzyme NAD-binding,
B8AM80	NADP-dependent oxidoreductase domain-containing protein(OsI_12597)	Oryza sativa Indica Group			GO:0047834~D-threo-aldose 1-dehydrogenase activity,	IPR020471:Aldo/keto reductase subgroup,IPR023210:NADP-dependent oxidoreductase domain,										COMPBIAS:Polar residues,DOMAIN:NADP-dependent oxidoreductase,REGION:Disordered,
A2XZ01	NADPH-protochlorophyllide oxidoreductase(OsI_17934)	Oryza sativa Indica Group	GO:0015979~photosynthesis,GO:0015995~chlorophyll biosynthetic process,	GO:0009507~chloroplast,	GO:0016630~protochlorophyllide reductase activity,	IPR002347:Glucose/ribitol dehydrogenase,IPR005979:Light-dependent protochlorophyllide reductase,					KW-0150~Chloroplast,KW-0934~Plastid,	KW-0809~Transit peptide,	KW-0521~NADP,
A2XBM1	Nascent polypeptide-associated complex subunit beta(OsI_09683)	Oryza sativa Indica Group				IPR002715:Nascent polypeptide-associated complex NAC domain,			SM01407:SM01407,	KW-0804~Transcription,KW-0805~Transcription regulation,						COMPBIAS:Basic and acidic residues,COMPBIAS:Polar residues,DOMAIN:NAC-A/B,REGION:Disordered,
B8AKM4	Obg-like ATPase 1(OsI_13746)	Oryza sativa Indica Group		GO:0005737~cytoplasm,	GO:0005524~ATP binding,GO:0005525~GTP binding,GO:0016887~ATPase activity,GO:0043022~ribosome binding,GO:0043023~ribosomal large subunit binding,	IPR004396:Conserved hypothetical protein CHP00092,IPR006073:GTP binding domain,IPR012675:Beta-grasp domain,IPR012676:TGS-like,IPR013029:Domain of unknown function DUF933,IPR023192:TGS-like domain,IPR027417:P-loop containing nucleoside triphosphate hydrolase,					KW-0963~Cytoplasm,	KW-0175~Coiled coil,		KW-0378~Hydrolase,		DOMAIN:OBG-type G,
B8A748	Pectinesterase(OsI_01594)	Oryza sativa Indica Group	GO:0042545~cell wall modification,GO:0045490~pectin catabolic process,		GO:0004857~enzyme inhibitor activity,GO:0030599~pectinesterase activity,GO:0045330~aspartyl esterase activity,	IPR000070:Pectinesterase, catalytic,IPR006501:Pectinesterase inhibitor,IPR011050:Pectin lyase fold/virulence factor,IPR012334:Pectin lyase fold,			SM00856:SM00856,			KW-0732~Signal,		KW-0378~Hydrolase,		DOMAIN:Pectinesterase inhibitor,
A2WJU9	Peptidyl-prolyl cis-trans isomerase(OsI_00098)	Oryza sativa Indica Group			GO:0003755~peptidyl-prolyl cis-trans isomerase activity,	IPR002130:Cyclophilin-like peptidyl-prolyl cis-trans isomerase domain,								KW-0413~Isomerase,KW-0697~Rotamase,		COMPBIAS:Pro residues,DOMAIN:PPIase cyclophilin-type,REGION:Disordered,
B8B5W7	Peroxidase(OsI_27325)	Oryza sativa Indica Group	GO:0006979~response to oxidative stress,GO:0042744~hydrogen peroxide catabolic process,	GO:0005576~extracellular region,	GO:0004601~peroxidase activity,GO:0020037~heme binding,GO:0046872~metal ion binding,	IPR000823:Plant peroxidase,IPR002016:Haem peroxidase, plant/fungal/bacterial,IPR010255:Haem peroxidase,IPR019793:Peroxidases heam-ligand binding site,IPR019794:Peroxidase, active site,				KW-0376~Hydrogen peroxide,	KW-0964~Secreted,	KW-0732~Signal,	KW-0106~Calcium,KW-0349~Heme,KW-0408~Iron,	KW-0575~Peroxidase,	KW-0325~Glycoprotein,KW-0873~Pyrrolidone carboxylic acid,	ACT_SITE:Proton acceptor,BINDING:axial binding residue,DOMAIN:Plant heme peroxidase family profile,SITE:Transition state stabilizer,
B8AFQ6	Phenylalanine ammonia-lyase(OsI_08143)	Oryza sativa Indica Group	GO:0009800~cinnamic acid biosynthetic process,		GO:0003824~catalytic activity,	IPR001106:Aromatic amino acid lyase,IPR008948:L-Aspartase-like,IPR023144:Phenylalanine ammonia-lyase, shielding domain,				KW-0587~Phenylpropanoid metabolism,
A2X8T8	Protein CROWDED NUCLEI 1(OsI_08650)	Oryza sativa Indica Group	GO:0006997~nucleus organization,	GO:0005652~nuclear lamina,								KW-0175~Coiled coil,				COMPBIAS:Basic and acidic residues,COMPBIAS:Polar residues,REGION:Disordered,
B8AQW5	Protein kinase domain-containing protein(OsI_10572)	Oryza sativa Indica Group			GO:0004672~protein kinase activity,GO:0005524~ATP binding,	IPR000719:Protein kinase, catalytic domain,IPR011009:Protein kinase-like domain,IPR017441:Protein kinase, ATP binding site,							KW-0067~ATP-binding,KW-0547~Nucleotide-binding,			DOMAIN:Protein kinase,REGION:Disordered,
A2Y053	S-adenosylmethionine synthase 1(SAM1)	Oryza sativa Indica Group	GO:0006556~S-adenosylmethionine biosynthetic process,GO:0006730~one-carbon metabolic process,	GO:0005737~cytoplasm,	GO:0004478~methionine adenosyltransferase activity,GO:0005524~ATP binding,GO:0046872~metal ion binding,	IPR002133:S-adenosylmethionine synthetase,IPR022628:S-adenosylmethionine synthetase, N-terminal,IPR022629:S-adenosylmethionine synthetase, central domain,IPR022630:S-adenosylmethionine synthetase, C-terminal,IPR022631:S-adenosylmethionine synthetase, conserved site,IPR022636:S-adenosylmethionine synthetase superfamily,		PIRSF000497:methionine adenosyltransferase,		KW-0554~One-carbon metabolism,	KW-0963~Cytoplasm,		KW-0067~ATP-binding,KW-0170~Cobalt,KW-0460~Magnesium,KW-0479~Metal-binding,KW-0547~Nucleotide-binding,KW-0630~Potassium,	KW-0808~Transferase,		BINDING:in other chain,
A2XHR1	Sucrose synthase(OsI_11950)	Oryza sativa Indica Group	GO:0005985~sucrose metabolic process,GO:0010037~response to carbon dioxide,		GO:0016157~sucrose synthase activity,	IPR000368:Sucrose synthase,IPR001296:Glycosyl transferase, family 1,IPR012820:Sucrose synthase, plant/cyanobacteria,								KW-0808~Transferase,		DOMAIN:Glycosyl transferase family 1,DOMAIN:Sucrose synthase,
A2YA91	Sucrose synthase(OsI_22003)	Oryza sativa Indica Group	GO:0005985~sucrose metabolic process,GO:0010431~seed maturation,GO:0051262~protein tetramerization,		GO:0016157~sucrose synthase activity,	IPR000368:Sucrose synthase,IPR001296:Glycosyl transferase, family 1,IPR012820:Sucrose synthase, plant/cyanobacteria,								KW-0808~Transferase,		DOMAIN:Glycosyl transferase family 1,DOMAIN:Sucrose synthase,
A2YUU5	T-complex protein 1 subunit delta(OsI_29091)	Oryza sativa Indica Group	GO:0006457~protein folding,	GO:0005737~cytoplasm,	GO:0005524~ATP binding,GO:0016887~ATPase activity,GO:0051082~unfolded protein binding,	IPR002194:Chaperonin TCP-1, conserved site,IPR002423:Chaperonin Cpn60/TCP-1,IPR012717:T-complex protein 1, delta subunit,IPR017998:Chaperone tailless complex polypeptide 1 (TCP-1),IPR027409:GroEL-like apical domain,IPR027410:TCP-1-like chaperonin intermediate domain,IPR027413:GroEL-like equatorial domain,							KW-0067~ATP-binding,	KW-0143~Chaperone,		COMPBIAS:Polar residues,REGION:Disordered,
B8B1T1	T-complex protein 1 subunit eta(OsI_24243)	Oryza sativa Indica Group	GO:0006457~protein folding,	GO:0005737~cytoplasm,	GO:0005524~ATP binding,GO:0016887~ATPase activity,GO:0051082~unfolded protein binding,	IPR002194:Chaperonin TCP-1, conserved site,IPR002423:Chaperonin Cpn60/TCP-1,IPR012720:T-complex protein 1, eta subunit,IPR017998:Chaperone tailless complex polypeptide 1 (TCP-1),IPR027409:GroEL-like apical domain,IPR027410:TCP-1-like chaperonin intermediate domain,IPR027413:GroEL-like equatorial domain,					KW-0963~Cytoplasm,		KW-0067~ATP-binding,	KW-0143~Chaperone,		REGION:Disordered,
A2XHU1	Translation elongation factor EF1B beta/delta subunit guanine nucleotide exchange domain-containing protein(OsI_11978)	Oryza sativa Indica Group		GO:0005853~eukaryotic translation elongation factor 1 complex,	GO:0003746~translation elongation factor activity,	IPR001326:Translation elongation factor EF1B, beta/delta chains, conserved site,IPR014038:Translation elongation factor EF1B, beta/delta subunit, guanine nucleotide exchange,IPR014717:Translation elongation factor EF1B/ribosomal protein S6,			SM00888:SM00888,							COMPBIAS:Acidic residues,COMPBIAS:Basic and acidic residues,DOMAIN:Translation elongation factor EF1B beta/delta subunit guanine nucleotide exchange,REGION:Disordered,
B8A797	UBC core domain-containing protein(OsI_03230)	Oryza sativa Indica Group			GO:0005524~ATP binding,GO:0016740~transferase activity,	IPR000608:Ubiquitin-conjugating enzyme, E2,IPR016135:Ubiquitin-conjugating enzyme/RWD-like,IPR023313:Ubiquitin-conjugating enzyme, active site,							KW-0067~ATP-binding,KW-0547~Nucleotide-binding,	KW-0808~Transferase,		ACT_SITE:Glycyl thioester intermediate,DOMAIN:UBC core,
B8AK72	UDP-glucose 6-dehydrogenase 3-like(LOC4334169)	Oryza sativa Japonica Group	GO:0006024~glycosaminoglycan biosynthetic process,GO:0006065~UDP-glucuronate biosynthetic process,	GO:0005634~nucleus,GO:0005829~cytosol,	GO:0003979~UDP-glucose 6-dehydrogenase activity,GO:0051287~NAD binding,	IPR001732:UDP-glucose/GDP-mannose dehydrogenase, N-terminal,IPR008927:6-phosphogluconate dehydrogenase, C-terminal-like,IPR014026:UDP-glucose/GDP-mannose dehydrogenase, dimerisation,IPR014027:UDP-glucose/GDP-mannose dehydrogenase, C-terminal,IPR017476:Nucleotide sugar dehydrogenase,	osa00040:Pentose and glucuronate interconversions,osa00053:Ascorbate and aldarate metabolism,osa00520:Amino sugar and nucleotide sugar metabolism,osa01100:Metabolic pathways,osa01240:Biosynthesis of cofactors,osa01250:Biosynthesis of nucleotide sugars,	PIRSF000124:UDP-glucose/GDP-mannose dehydrogenase,PIRSF500133:UDP-glucose 6-dehydrogenase, eukaryotic type [Parent=PIRSF000124],	SM00984:SM00984,				KW-0520~NAD,	KW-0560~Oxidoreductase,	KW-0597~Phosphoprotein,	ACT_SITE:Nucleophile,DOMAIN:UDP-glucose/GDP-mannose dehydrogenase C-terminal,
A2Y4G9	UPF0603 protein OsI_019212, chloroplastic(OsI_19898)	Oryza sativa Indica Group	GO:0010206~photosystem II repair,	GO:0009535~chloroplast thylakoid membrane,GO:0016021~integral component of membrane,	GO:0003729~mRNA binding,GO:0003993~acid phosphatase activity,	IPR007621:TPM domain,					KW-0150~Chloroplast,KW-0472~Membrane,KW-0793~Thylakoid,KW-0934~Plastid,	KW-0809~Transit peptide,KW-0812~Transmembrane,KW-1133~Transmembrane helix,				COMPBIAS:Basic and acidic residues,COMPBIAS:Polar residues,REGION:Disordered,TRANSIT:Chloroplast,TRANSIT:Thylakoid,TRANSMEM:Helical,
B8ABY2	Uncharacterized protein(OsI_02910)	Oryza sativa Indica Group			GO:0004672~protein kinase activity,GO:0005509~calcium ion binding,GO:0005524~ATP binding,	IPR000719:Protein kinase, catalytic domain,IPR002048:EF-hand domain,IPR008271:Serine/threonine-protein kinase, active site,IPR011009:Protein kinase-like domain,IPR011992:EF-hand-like domain,IPR017441:Protein kinase, ATP binding site,IPR018247:EF-Hand 1, calcium-binding site,			SM00054:EFh,SM00220:S_TKc,			KW-0677~Repeat,	KW-0106~Calcium,KW-0479~Metal-binding,	KW-0418~Kinase,KW-0808~Transferase,		DOMAIN:EF-hand,DOMAIN:Protein kinase,REGION:Disordered,
A2WWV4	Uncharacterized protein(OsI_04384)	Oryza sativa Indica Group	GO:0006096~glycolytic process,		GO:0004807~triose-phosphate isomerase activity,	IPR000652:Triosephosphate isomerase,IPR013785:Aldolase-type TIM barrel,IPR020861:Triosephosphate isomerase, active site,IPR022896:Triosephosphate isomerase, bacterial/eukaryotic,								KW-0413~Isomerase,
A2WXH7	Uncharacterized protein(OsI_04628)	Oryza sativa Indica Group	GO:0007049~cell cycle,GO:0051301~cell division,	GO:0005737~cytoplasm,	GO:0008289~lipid binding,	IPR001251:CRAL-TRIO domain,IPR009038:GOLD,IPR011074:CRAL/TRIO, N-terminal domain,			SM00516:SEC14,SM01100:SM01100,	KW-0131~Cell cycle,KW-0132~Cell division,KW-0813~Transport,	KW-0472~Membrane,		KW-0446~Lipid-binding,			COMPBIAS:Basic and acidic residues,DOMAIN:CRAL-TRIO,DOMAIN:GOLD,REGION:Disordered,
B8AEK7	Uncharacterized protein(OsI_06478)	Oryza sativa Indica Group				IPR008979:Galactose-binding domain-like,IPR013857:NADH:ubiquinone oxidoreductase intermediate-associated protein 30,IPR016040:NAD(P)-binding domain,										DOMAIN:NAD(P)-binding,DOMAIN:NADH:ubiquinone oxidoreductase intermediate-associated protein 30,
A2X724	Uncharacterized protein(OsI_08014)	Oryza sativa Indica Group	GO:0006812~cation transport,		GO:0005216~ion channel activity,											COMPBIAS:Polar residues,COMPBIAS:Pro residues,REGION:Disordered,
A2X854	Uncharacterized protein(OsI_08410)	Oryza sativa Indica Group	GO:0009415~response to water,			IPR000167:Dehydrin,										COMPBIAS:Basic and acidic residues,COMPBIAS:Pro residues,REGION:Disordered,
A2X9N1	Uncharacterized protein(OsI_08949)	Oryza sativa Indica Group		GO:0016020~membrane,	GO:0046933~proton-transporting ATP synthase activity, rotational mechanism,	IPR000711:ATPase, F1 complex, OSCP/delta subunit,IPR020781:ATPase, F1 complex, OSCP/delta subunit, conserved site,				KW-0066~ATP synthesis,KW-0375~Hydrogen ion transport,KW-0406~Ion transport,KW-0813~Transport,	KW-0472~Membrane,
B8AYI6	Uncharacterized protein(OsI_20058)	Oryza sativa Indica Group	GO:0007049~cell cycle,GO:0051301~cell division,	GO:0005737~cytoplasm,	GO:0008289~lipid binding,	IPR001251:CRAL-TRIO domain,IPR009038:GOLD,IPR011074:CRAL/TRIO, N-terminal domain,			SM00516:SEC14,SM01100:SM01100,	KW-0131~Cell cycle,KW-0132~Cell division,KW-0813~Transport,	KW-0472~Membrane,		KW-0446~Lipid-binding,			COMPBIAS:Basic and acidic residues,DOMAIN:CRAL-TRIO,DOMAIN:GOLD,REGION:Disordered,
B8AYR2	Uncharacterized protein(OsI_20141)	Oryza sativa Indica Group	GO:0002182~cytoplasmic translational elongation,	GO:0022625~cytosolic large ribosomal subunit,	GO:0003735~structural constituent of ribosome,	IPR027534:Ribosomal protein L12 family,						KW-0732~Signal,		KW-0687~Ribonucleoprotein,KW-0689~Ribosomal protein,		REGION:Disordered,
A2YD15	Uncharacterized protein(OsI_23009)	Oryza sativa Indica Group														COMPBIAS:Polar residues,REGION:Disordered,
A2YDT7	Uncharacterized protein(OsI_23273)	Oryza sativa Indica Group				IPR007493:Protein of unknown function DUF538,										REGION:Disordered,
A2YRE2	Uncharacterized protein(OsI_27880)	Oryza sativa Indica Group	GO:0009809~lignin biosynthetic process,GO:0030187~melatonin biosynthetic process,GO:0032259~methylation,GO:0051555~flavonol biosynthetic process,		GO:0017096~acetylserotonin O-methyltransferase activity,GO:0030744~luteolin O-methyltransferase activity,GO:0030755~quercetin 3-O-methyltransferase activity,GO:0033799~myricetin 3'-O-methyltransferase activity,GO:0046983~protein dimerization activity,GO:0047763~caffeate O-methyltransferase activity,	IPR001077:O-methyltransferase, family 2,IPR012967:Plant methyltransferase dimerisation,IPR016461:Caffeate O-methyltransferase (COMT) family,		PIRSF005739:O-methyltransferase, eukaryotic COMT type,					KW-0949~S-adenosyl-L-methionine,	KW-0489~Methyltransferase,KW-0808~Transferase,		ACT_SITE:Proton acceptor,DOMAIN:O-methyltransferase,DOMAIN:Plant methyltransferase dimerisation,
A2Z620	Uncharacterized protein(OsI_33098)	Oryza sativa Indica Group	GO:0009408~response to heat,GO:0010115~regulation of abscisic acid biosynthetic process,													COMPBIAS:Basic and acidic residues,REGION:Disordered,
B8BN80	Uncharacterized protein(OsI_39285)	Oryza sativa Indica Group			GO:0016702~oxidoreductase activity, acting on single donors with incorporation of molecular oxygen, incorporation of two atoms of oxygen,GO:0046872~metal ion binding,	IPR004294:Carotenoid oxygenase,							KW-0408~Iron,KW-0479~Metal-binding,	KW-0223~Dioxygenase,KW-0560~Oxidoreductase,
A2YYZ3	acetyl-CoA acetyltransferase, cytosolic 1(LOC4346520)	Oryza sativa Japonica Group	GO:0006635~fatty acid beta-oxidation,		GO:0003985~acetyl-CoA C-acetyltransferase activity,GO:0016747~transferase activity, transferring acyl groups other than amino-acyl groups,	IPR002155:Thiolase,IPR016039:Thiolase-like,IPR020610:Thiolase, active site,IPR020613:Thiolase, conserved site,IPR020616:Thiolase, N-terminal,IPR020617:Thiolase, C-terminal,	osa00071:Fatty acid degradation,osa00280:Valine, leucine and isoleucine degradation,osa00310:Lysine degradation,osa00380:Tryptophan metabolism,osa00620:Pyruvate metabolism,osa00630:Glyoxylate and dicarboxylate metabolism,osa00650:Butanoate metabolism,osa00900:Terpenoid backbone biosynthesis,osa01100:Metabolic pathways,osa01110:Biosynthesis of secondary metabolites,osa01200:Carbon metabolism,osa01…	PIRSF000429:acetyl-CoA acetyltransferase,						KW-0012~Acyltransferase,KW-0808~Transferase,		ACT_SITE:Acyl-thioester intermediate,ACT_SITE:Proton acceptor,DOMAIN:Thiolase C-terminal,DOMAIN:Thiolase N-terminal,
A2Z1P2	aldehyde dehydrogenase (NAD(+))(OsI_31526)	Oryza sativa Indica Group			GO:0004029~aldehyde dehydrogenase (NAD) activity,GO:0043878~glyceraldehyde-3-phosphate dehydrogenase (NAD+) (non-phosphorylating) activity,	IPR015590:Aldehyde dehydrogenase domain,IPR016161:Aldehyde/histidinol dehydrogenase,IPR016162:Aldehyde dehydrogenase, N-terminal,IPR016163:Aldehyde dehydrogenase, C-terminal,								KW-0560~Oxidoreductase,		DOMAIN:Aldehyde dehydrogenase,
A2YX88	auxin-induced in root cultures protein 12(LOC4346085)	Oryza sativa Japonica Group		GO:0016021~integral component of membrane,		IPR005018:DOMON domain,					KW-0472~Membrane,	KW-0732~Signal,KW-0812~Transmembrane,KW-1133~Transmembrane helix,				DOMAIN:DOMON,REGION:Disordered,TRANSMEM:Helical,
B8AI32	dihydropyrimidine dehydrogenase (NADP(+)), chloroplastic(LOC4330657)	Oryza sativa Japonica Group	GO:0006210~thymine catabolic process,GO:0006212~uracil catabolic process,GO:0019483~beta-alanine biosynthetic process,GO:0043562~cellular response to nitrogen levels,	GO:0005737~cytoplasm,GO:0009536~plastid,	GO:0002058~uracil binding,GO:0017113~dihydropyrimidine dehydrogenase (NADP+) activity,GO:0050661~NADP binding,GO:0051536~iron-sulfur cluster binding,	IPR005720:Dihydroorotate dehydrogenase domain,IPR013785:Aldolase-type TIM barrel,	osa00240:Pyrimidine metabolism,osa00410:beta-Alanine metabolism,osa00770:Pantothenate and CoA biosynthesis,osa01100:Metabolic pathways,							KW-0560~Oxidoreductase,		DOMAIN:Dihydroorotate dehydrogenase,REGION:Disordered,
B8AQE5	dynamin-related protein 1C(LOC4333899)	Oryza sativa Japonica Group		GO:0005737~cytoplasm,GO:0005874~microtubule,GO:0016020~membrane,	GO:0003924~GTPase activity,GO:0005525~GTP binding,GO:0008017~microtubule binding,	IPR000375:Dynamin central domain,IPR001401:Dynamin, GTPase domain,IPR003130:Dynamin GTPase effector,IPR019762:Dynamin, GTPase region, conserved site,IPR020850:GTPase effector domain, GED,IPR022812:Dynamin,IPR027417:P-loop containing nucleoside triphosphate hydrolase,			SM00053:DYNc,SM00302:GED,				KW-0342~GTP-binding,KW-0547~Nucleotide-binding,			DOMAIN:Dynamin-type G,DOMAIN:GED,
A2X0V4	eukaryotic initiation factor 4A-3-like(LOC4328286)	Oryza sativa Japonica Group	GO:0002183~cytoplasmic translational initiation,	GO:0005634~nucleus,GO:0005737~cytoplasm,	GO:0003723~RNA binding,GO:0003724~RNA helicase activity,GO:0003743~translation initiation factor activity,GO:0005524~ATP binding,GO:0016787~hydrolase activity,GO:0016887~ATPase activity,	IPR000629:RNA helicase, ATP-dependent, DEAD-box, conserved site,IPR001650:Helicase, C-terminal,IPR011545:DNA/RNA helicase, DEAD/DEAH box type, N-terminal,IPR014001:Helicase, superfamily 1/2, ATP-binding domain,IPR014014:RNA helicase, DEAD-box type, Q motif,IPR027417:P-loop containing nucleoside triphosphate hydrolase,			SM00487:DEXDc,SM00490:HELICc,	KW-0648~Protein biosynthesis,	KW-0539~Nucleus,KW-0963~Cytoplasm,		KW-0067~ATP-binding,KW-0547~Nucleotide-binding,	KW-0347~Helicase,KW-0378~Hydrolase,KW-0396~Initiation factor,KW-0694~RNA-binding,		DOMAIN:DEAD-box RNA helicase Q,DOMAIN:Helicase ATP-binding,DOMAIN:Helicase C-terminal,MOTIF:DEAD box,MOTIF:Q motif,
A2XZF9	eukaryotic translation initiation factor 3 subunit F(LOC4337552)	Oryza sativa Japonica Group	GO:0001732~formation of cytoplasmic translation initiation complex,GO:0006413~translational initiation,GO:0009744~response to sucrose,GO:0009793~embryo development ending in seed dormancy,GO:0009846~pollen germination,	GO:0000502~proteasome complex,GO:0005852~eukaryotic translation initiation factor 3 complex,GO:0016282~eukaryotic 43S preinitiation complex,GO:0033290~eukaryotic 48S preinitiation complex,GO:0071541~eukaryotic translation initiation factor 3 complex, eIF3m,	GO:0003743~translation initiation factor activity,GO:0008237~metallopeptidase activity,GO:0031369~translation initiation factor binding,GO:0070122~isopeptidase activity,	IPR000555:JAB1/Mov34/MPN/PAD-1,IPR024969:Rpn11/EIF3F C-terminal domain,IPR027531:Eukaryotic translation initiation factor 3 subunit F,			SM00232:JAB_MPN,		KW-0647~Proteasome,KW-0963~Cytoplasm,					DOMAIN:MPN,
B8AE20	eukaryotic translation initiation factor 3 subunit G(LOC4330963)	Oryza sativa Japonica Group	GO:0001732~formation of cytoplasmic translation initiation complex,	GO:0005852~eukaryotic translation initiation factor 3 complex,GO:0016282~eukaryotic 43S preinitiation complex,GO:0033290~eukaryotic 48S preinitiation complex,	GO:0003743~translation initiation factor activity,	IPR000504:RNA recognition motif domain,IPR012677:Nucleotide-binding, alpha-beta plait,IPR017334:Eukaryotic translation initiation factor 3 subunit G,IPR024675:Eukaryotic translation initiation factor 3 subunit G, N-terminal,		PIRSF037949:translation initiation factor 3, RNA-binding subunit,	SM00360:RRM,		KW-0963~Cytoplasm,			KW-0694~RNA-binding,		DOMAIN:RRM,REGION:Disordered,
A6N028	eukaryotic translation initiation factor 5A-2(LOC4352300)	Oryza sativa Japonica Group	GO:0045901~positive regulation of translational elongation,GO:0045905~positive regulation of translational termination,	GO:0043231~intracellular membrane-bounded organelle,	GO:0003743~translation initiation factor activity,GO:0003746~translation elongation factor activity,GO:0043022~ribosome binding,	IPR001884:Translation elongation factor IF5A,IPR008991:Translation protein SH3-like domain,IPR012340:Nucleic acid-binding, OB-fold,IPR014722:Ribosomal protein L2 domain 2,IPR019769:Translation elongation factor, IF5A, hypusine site,IPR020189:Translation elongation factor, IF5A C-terminal,		PIRSF003025:translation initiation factor eIF-5A,	SM01376:SM01376,					KW-0396~Initiation factor,	KW-0385~Hypusine,	DOMAIN:Translation elongation factor IF5A C-terminal,REGION:Disordered,
A2YQJ6	far upstream element-binding protein 1(LOC9266838)	Oryza sativa Japonica Group	GO:0010468~regulation of gene expression,	GO:0005737~cytoplasm,GO:0016021~integral component of membrane,	GO:0003723~RNA binding,GO:0003729~mRNA binding,	IPR004087:K Homology domain,IPR004088:K Homology domain, type 1,			SM00322:KH,		KW-0472~Membrane,	KW-0812~Transmembrane,KW-1133~Transmembrane helix,		KW-0694~RNA-binding,		COMPBIAS:Basic and acidic residues,COMPBIAS:Polar residues,COMPBIAS:Pro residues,DOMAIN:K Homology,REGION:Disordered,TRANSMEM:Helical,
A2WWR4	histone H4(LOC4327457)	Oryza sativa Japonica Group		GO:0000786~nucleosome,GO:0005634~nucleus,	GO:0003677~DNA binding,GO:0046982~protein heterodimerization activity,	IPR001951:Histone H4,IPR009072:Histone-fold,IPR019809:Histone H4, conserved site,			SM00417:H4,		KW-0158~Chromosome,KW-0539~Nucleus,KW-0544~Nucleosome core,			KW-0238~DNA-binding,		DOMAIN:CENP-T/Histone H4 histone fold,REGION:Disordered,
A2WWR4	histone H4(LOC4330345)	Oryza sativa Japonica Group		GO:0000786~nucleosome,GO:0005634~nucleus,	GO:0003677~DNA binding,GO:0046982~protein heterodimerization activity,	IPR001951:Histone H4,IPR009072:Histone-fold,IPR019809:Histone H4, conserved site,			SM00417:H4,		KW-0158~Chromosome,KW-0539~Nucleus,KW-0544~Nucleosome core,			KW-0238~DNA-binding,		DOMAIN:CENP-T/Histone H4 histone fold,REGION:Disordered,
A2WWR4	histone H4(LOC4331427)	Oryza sativa Japonica Group		GO:0000786~nucleosome,GO:0005634~nucleus,	GO:0003677~DNA binding,GO:0046982~protein heterodimerization activity,	IPR001951:Histone H4,IPR009072:Histone-fold,IPR019809:Histone H4, conserved site,			SM00417:H4,		KW-0158~Chromosome,KW-0539~Nucleus,KW-0544~Nucleosome core,			KW-0238~DNA-binding,		DOMAIN:CENP-T/Histone H4 histone fold,REGION:Disordered,
A2WWR4	histone H4(LOC4336777)	Oryza sativa Japonica Group		GO:0000786~nucleosome,GO:0005634~nucleus,	GO:0003677~DNA binding,GO:0046982~protein heterodimerization activity,	IPR001951:Histone H4,IPR009072:Histone-fold,IPR019809:Histone H4, conserved site,			SM00417:H4,		KW-0158~Chromosome,KW-0539~Nucleus,KW-0544~Nucleosome core,			KW-0238~DNA-binding,		DOMAIN:CENP-T/Histone H4 histone fold,REGION:Disordered,
A2WWR4	histone H4(LOC4339029)	Oryza sativa Japonica Group		GO:0000786~nucleosome,GO:0005634~nucleus,	GO:0003677~DNA binding,GO:0046982~protein heterodimerization activity,	IPR001951:Histone H4,IPR009072:Histone-fold,IPR019809:Histone H4, conserved site,			SM00417:H4,		KW-0158~Chromosome,KW-0539~Nucleus,KW-0544~Nucleosome core,			KW-0238~DNA-binding,		DOMAIN:CENP-T/Histone H4 histone fold,REGION:Disordered,
A2WWR4	histone H4(LOC4339049)	Oryza sativa Japonica Group		GO:0000786~nucleosome,GO:0005634~nucleus,	GO:0003677~DNA binding,GO:0046982~protein heterodimerization activity,	IPR001951:Histone H4,IPR009072:Histone-fold,IPR019809:Histone H4, conserved site,			SM00417:H4,		KW-0158~Chromosome,KW-0539~Nucleus,KW-0544~Nucleosome core,			KW-0238~DNA-binding,		DOMAIN:CENP-T/Histone H4 histone fold,REGION:Disordered,
A2WWR4	histone H4(LOC4347135)	Oryza sativa Japonica Group		GO:0000786~nucleosome,GO:0005634~nucleus,	GO:0003677~DNA binding,GO:0046982~protein heterodimerization activity,	IPR001951:Histone H4,IPR009072:Histone-fold,IPR019809:Histone H4, conserved site,			SM00417:H4,		KW-0158~Chromosome,KW-0539~Nucleus,KW-0544~Nucleosome core,			KW-0238~DNA-binding,		DOMAIN:CENP-T/Histone H4 histone fold,REGION:Disordered,
A2WWR4	histone H4(LOC4347799)	Oryza sativa Japonica Group		GO:0000786~nucleosome,GO:0005634~nucleus,	GO:0003677~DNA binding,GO:0046982~protein heterodimerization activity,	IPR001951:Histone H4,IPR009072:Histone-fold,IPR019809:Histone H4, conserved site,			SM00417:H4,		KW-0158~Chromosome,KW-0539~Nucleus,KW-0544~Nucleosome core,			KW-0238~DNA-binding,		DOMAIN:CENP-T/Histone H4 histone fold,REGION:Disordered,
A2WWR4	histone H4(LOC4349248)	Oryza sativa Japonica Group		GO:0000786~nucleosome,GO:0005634~nucleus,	GO:0003677~DNA binding,GO:0046982~protein heterodimerization activity,	IPR001951:Histone H4,IPR009072:Histone-fold,IPR019809:Histone H4, conserved site,			SM00417:H4,		KW-0158~Chromosome,KW-0539~Nucleus,KW-0544~Nucleosome core,			KW-0238~DNA-binding,		DOMAIN:CENP-T/Histone H4 histone fold,REGION:Disordered,
A2WWR4	histone H4(LOC9270544)	Oryza sativa Japonica Group		GO:0000786~nucleosome,GO:0005634~nucleus,	GO:0003677~DNA binding,GO:0046982~protein heterodimerization activity,	IPR001951:Histone H4,IPR009072:Histone-fold,IPR019809:Histone H4, conserved site,			SM00417:H4,		KW-0158~Chromosome,KW-0539~Nucleus,KW-0544~Nucleosome core,			KW-0238~DNA-binding,		DOMAIN:CENP-T/Histone H4 histone fold,REGION:Disordered,
A2ZIK9	monothiol glutaredoxin-S12, chloroplastic-like(LOC4351647)	Oryza sativa Japonica Group	GO:0006812~cation transport,	GO:0005759~mitochondrial matrix,GO:0009507~chloroplast,	GO:0046872~metal ion binding,GO:0051536~iron-sulfur cluster binding,GO:0051537~2 iron, 2 sulfur cluster binding,GO:0097573~glutathione oxidoreductase activity,	IPR002109:Glutaredoxin,IPR004480:Monothiol glutaredoxin-related,					KW-0150~Chloroplast,KW-0934~Plastid,	KW-0676~Redox-active center,KW-0809~Transit peptide,	KW-0001~2Fe-2S,KW-0408~Iron,KW-0411~Iron-sulfur,KW-0479~Metal-binding,			COMPBIAS:Pro residues,DOMAIN:Glutaredoxin,REGION:Disordered,TRANSIT:Chloroplast,
B8AU70	oxygen-dependent coproporphyrinogen-III oxidase, chloroplastic-like(LOC4336951)	Oryza sativa Japonica Group	GO:0006782~protoporphyrinogen IX biosynthetic process,GO:0015995~chlorophyll biosynthetic process,	GO:0005737~cytoplasm,GO:0009507~chloroplast,	GO:0004109~coproporphyrinogen oxidase activity,GO:0042803~protein homodimerization activity,	IPR001260:Coproporphyrinogen III oxidase, aerobic,IPR018375:Coproporphyrinogen III oxidase, conserved site,	osa00860:Porphyrin metabolism,osa01100:Metabolic pathways,osa01110:Biosynthesis of secondary metabolites,osa01240:Biosynthesis of cofactors,	PIRSF000166:coproporphyrinogen oxidase,		KW-0149~Chlorophyll biosynthesis,KW-0350~Heme biosynthesis,KW-0627~Porphyrin biosynthesis,	KW-0150~Chloroplast,KW-0934~Plastid,	KW-0809~Transit peptide,		KW-0560~Oxidoreductase,		ACT_SITE:Proton donor,REGION:Disordered,REGION:Important for dimerization,SITE:Important for dimerization,TRANSIT:Chloroplast,
A2X9U8	peptidyl-prolyl cis-trans isomerase FKBP12(LOC4330800)	Oryza sativa Japonica Group	GO:0000413~protein peptidyl-prolyl isomerization,GO:0061077~chaperone-mediated protein folding,	GO:0005737~cytoplasm,	GO:0003755~peptidyl-prolyl cis-trans isomerase activity,	IPR001179:Peptidyl-prolyl cis-trans isomerase, FKBP-type, domain,								KW-0413~Isomerase,KW-0697~Rotamase,		DOMAIN:PPIase FKBP-type,
B8B7A9	photosystem II 10 kDa polypeptide, chloroplastic(LOC4342395)	Oryza sativa Japonica Group	GO:0015979~photosynthesis,	GO:0009535~chloroplast thylakoid membrane,GO:0009654~photosystem II oxygen evolving complex,GO:0016021~integral component of membrane,		IPR006814:Photosystem II PsbR,	osa00195:Photosynthesis,osa01100:Metabolic pathways,				KW-0472~Membrane,	KW-0812~Transmembrane,KW-1133~Transmembrane helix,				TRANSMEM:Helical,
A2WPE8	prostatic spermine-binding protein(LOC4326841)	Oryza sativa Japonica Group														COMPBIAS:Acidic residues,COMPBIAS:Basic and acidic residues,REGION:Disordered,
B8A7X3	protein LOW PSII ACCUMULATION 1, chloroplastic(LOC4326021)	Oryza sativa Japonica Group	GO:0010270~photosystem II oxygen evolving complex assembly,	GO:0016021~integral component of membrane,GO:0043231~intracellular membrane-bounded organelle,		IPR001440:Tetratricopeptide TPR-1,IPR011990:Tetratricopeptide-like helical,IPR019734:Tetratricopeptide repeat,IPR021883:Protein of unknown function DUF3493,			SM00028:TPR,		KW-0472~Membrane,	KW-0812~Transmembrane,KW-1133~Transmembrane helix,				COMPBIAS:Polar residues,REGION:Disordered,REPEAT:TPR,TRANSMEM:Helical,
P0C493	ribosomal protein S8(rps8)	Oryza sativa Indica Group	GO:0006412~translation,	GO:0005840~ribosome,GO:0009507~chloroplast,GO:0009536~plastid,	GO:0003735~structural constituent of ribosome,GO:0019843~rRNA binding,	IPR000630:Ribosomal protein S8,					KW-0150~Chloroplast,KW-0934~Plastid,			KW-0687~Ribonucleoprotein,KW-0689~Ribosomal protein,KW-0694~RNA-binding,KW-0699~rRNA-binding,
B8BIM0	ribulose bisphosphate carboxylase/oxygenase activase, chloroplastic-like(LOC4351224)	Oryza sativa Japonica Group		GO:0009570~chloroplast stroma,	GO:0005524~ATP binding,GO:0016887~ATPase activity,GO:0046863~ribulose-1,5-bisphosphate carboxylase/oxygenase activator activity,	IPR003959:ATPase, AAA-type, core,IPR027417:P-loop containing nucleoside triphosphate hydrolase,					KW-0150~Chloroplast,KW-0934~Plastid,	KW-0809~Transit peptide,	KW-0067~ATP-binding,KW-0547~Nucleotide-binding,			DOMAIN:ATPase AAA-type core,REGION:Disordered,TRANSIT:Chloroplast,
A2X753	temperature-induced lipocalin-1(LOC4329967)	Oryza sativa Japonica Group	GO:0000302~response to reactive oxygen species,GO:0006629~lipid metabolic process,	GO:0005737~cytoplasm,		IPR000566:Lipocalin/cytosolic fatty-acid binding protein domain,IPR012674:Calycin,IPR022271:Lipocalin, ApoD type,IPR022272:Lipocalin conserved site,		PIRSF036893:lipocalin, ApoD type,								DOMAIN:Lipocalin/cytosolic fatty-acid binding,REGION:Disordered,
A2XB21	uncharacterized LOC4331153(LOC4331153)	Oryza sativa Japonica Group				IPR000644:Cystathionine beta-synthase, core,			SM00116:CBS,			KW-0129~CBS domain,				DOMAIN:CBS,
B8A8X3	universal stress protein A-like protein(LOC4324029)	Oryza sativa Japonica Group				IPR006015:Universal stress protein A,IPR006016:UspA,IPR014729:Rossmann-like alpha/beta/alpha sandwich fold,										DOMAIN:UspA,
B8APY8	valine--tRNA ligase(OsI_13120)	Oryza sativa Indica Group	GO:0006438~valyl-tRNA aminoacylation,		GO:0002161~aminoacyl-tRNA editing activity,GO:0004832~valine-tRNA ligase activity,GO:0005524~ATP binding,	IPR001412:Aminoacyl-tRNA synthetase, class I, conserved site,IPR002300:Aminoacyl-tRNA synthetase, class Ia,IPR002303:Valine-tRNA ligase,IPR009008:Valyl/Leucyl/Isoleucyl-tRNA synthetase, class Ia, editing domain,IPR009080:Aminoacyl-tRNA synthetase, class 1a, anticodon-binding,IPR013155:Valyl/Leucyl/Isoleucyl-tRNA synthetase, class I, anticodon-binding,IPR014729:Rossmann-like alpha/beta/alpha sandw…						KW-0175~Coiled coil,	KW-0067~ATP-binding,	KW-0436~Ligase,		COMPBIAS:Basic and acidic residues,DOMAIN:Aminoacyl-tRNA synthetase class Ia,DOMAIN:Methionyl/Valyl/Leucyl/Isoleucyl-tRNA synthetase anticodon-binding,REGION:Disordered,
